# Supplementary material for: EHD1 promotes CP110 ubiquitination by centriolar satellite delivery of HERC2 to the mother centriole
Source: EMBO Rep. 2023 Apr 19;24(6):e56317. doi: 10.15252/embr.202256317 (PMC10240189; doi:10.15252/embr.202256317)
Supplement: Supplementary file 3 — Movie EV2 [file EMBR-24-e56317-s003.zip]

Archive with 3 entries (2 files):
- EMBOR-2022-56317V3-Movie_EV2/
- EMBOR-2022-56317V3-Movie_EV2/Movie_EV2- legend.docx
- EMBOR-2022-56317V3-Movie_EV2/EHD1 KD PCM1 dynamics.mp4
