# Supplementary material for: EHD1 promotes CP110 ubiquitination by centriolar satellite delivery of HERC2 to the mother centriole
Source: EMBO Rep. 2023 Apr 19;24(6):e56317. doi: 10.15252/embr.202256317 (PMC10240189; doi:10.15252/embr.202256317)
Supplement: Supplementary file 5 — Source Data for Figure 1 [file EMBR-24-e56317-s002.zip]

Archive with 68 entries (56 files):
- Figure 1/
- __MACOSX/._Figure 1
- Figure 1/.DS_Store
- __MACOSX/Figure 1/._.DS_Store
- Figure 1/1H/
- __MACOSX/Figure 1/._1H
- Figure 1/1F/
- __MACOSX/Figure 1/._1F
- Figure 1/1A/
- __MACOSX/Figure 1/._1A
- Figure 1/1G/
- __MACOSX/Figure 1/._1G
- Figure 1/1I/
- __MACOSX/Figure 1/._1I
- Figure 1/1K/
- __MACOSX/Figure 1/._1K
- Figure 1/1B/
- __MACOSX/Figure 1/._1B
- Figure 1/1E/
- __MACOSX/Figure 1/._1E
- Figure 1/1D/
- __MACOSX/Figure 1/._1D
- Figure 1/1C/
- __MACOSX/Figure 1/._1C
- Figure 1/1J/
- __MACOSX/Figure 1/._1J
- Figure 1/1H/Western EHD1siRNA.tif
- __MACOSX/Figure 1/1H/._Western EHD1siRNA.tif
- Figure 1/1H/Western Actin.tif
- __MACOSX/Figure 1/1H/._Western Actin.tif
- Figure 1/1H/Western CP110.tif
- __MACOSX/Figure 1/1H/._Western CP110.tif
- Figure 1/1F/Image quantification 1F.xlsx
- __MACOSX/Figure 1/1F/._Image quantification 1F.xlsx
- Figure 1/1A/Western Actin.tif
- __MACOSX/Figure 1/1A/._Western Actin.tif
- Figure 1/1A/Western CP110.tif
- __MACOSX/Figure 1/1A/._Western CP110.tif
- Figure 1/1G/Image quantification 1G.xlsx
- __MACOSX/Figure 1/1G/._Image quantification 1G.xlsx
- Figure 1/1I/Image quantification 1I.xlsx
- __MACOSX/Figure 1/1I/._Image quantification 1I.xlsx
- Figure 1/1K/Image quantification 1K.xlsx
- __MACOSX/Figure 1/1K/._Image quantification 1K.xlsx
- Figure 1/1B/Image quantification 1B.xlsx
- __MACOSX/Figure 1/1B/._Image quantification 1B.xlsx
- Figure 1/1E/Acetylated tubulin-Mock treatment.tif
- __MACOSX/Figure 1/1E/._Acetylated tubulin-Mock treatment.tif
- Figure 1/1E/CP110-Serum Starvation.tif
- __MACOSX/Figure 1/1E/._CP110-Serum Starvation.tif
- Figure 1/1E/CP110-Serum Starvation+MG132.tif
- __MACOSX/Figure 1/1E/._CP110-Serum Starvation+MG132.tif
- Figure 1/1E/CP110-Mock treatment.tif
- __MACOSX/Figure 1/1E/._CP110-Mock treatment.tif
- Figure 1/1E/Acetylated tubulin-Serum Starvation.tif
- __MACOSX/Figure 1/1E/._Acetylated tubulin-Serum Starvation.tif
- Figure 1/1E/Acetylated tubulin-Serum Starvation+MG132.tif
- __MACOSX/Figure 1/1E/._Acetylated tubulin-Serum Starvation+MG132.tif
- Figure 1/1D/Image quantification 1D.xlsx
- __MACOSX/Figure 1/1D/._Image quantification 1D.xlsx
- Figure 1/1C/Western CP110-Ub.tif
- __MACOSX/Figure 1/1C/._Western CP110-Ub.tif
- Figure 1/1C/Western CP110 input.tif
- __MACOSX/Figure 1/1C/._Western CP110 input.tif
- Figure 1/1J/Western CP110-Ub upon EHD1siRNA.tif
- __MACOSX/Figure 1/1J/._Western CP110-Ub upon EHD1siRNA.tif
- Figure 1/1J/Western CP110 input.tif
- __MACOSX/Figure 1/1J/._Western CP110 input.tif
