# Supplementary material for: EHD1 promotes CP110 ubiquitination by centriolar satellite delivery of HERC2 to the mother centriole
Source: EMBO Rep. 2023 Apr 19;24(6):e56317. doi: 10.15252/embr.202256317 (PMC10240189; doi:10.15252/embr.202256317)
Supplement: Supplementary file 5 — Source Data for Figure 1 [file EMBR-24-e56317-s002.zip › Figure 1/1F/Image quantification 1F.xlsx]

## Sheet: Sheet1
Mock treatment	Serum starvation	Serum starvation+MG132
14.29	50	33.33
0	75	0
20	87.5	14.29
0	100	0
0	50	50
20	81.82	33.33
0	100	0
16.67	80	0
14.29	50	16.67
28.57	50	0
14.29	83.33	14.29
0	57.14	14.29
0	90	0
0	71.43	28.57
20	50	0
16.67	66.67	16.67
20	75	16.67
0	100	0
20	70	0
0	60	0
25	75	16.67
0	87.5	57.14
25	75	16.67
0	85.71	13.33
28.57	75	50
0	66.67	42.86
20	75	13.33
16.67	100	20
0	60	0
14.29	66.67
0	66.67
0	83.33
12.5	75
40
0
27.27
