# Supplementary material for: EHD1 promotes CP110 ubiquitination by centriolar satellite delivery of HERC2 to the mother centriole
Source: EMBO Rep. 2023 Apr 19;24(6):e56317. doi: 10.15252/embr.202256317 (PMC10240189; doi:10.15252/embr.202256317)
Supplement: Supplementary file 5 — Source Data for Figure 1 [file EMBR-24-e56317-s002.zip › Figure 1/1G/Image quantification 1G.xlsx]

## Sheet: Sheet1
Mock treatment	Serum starvation	Serum starvation+MG132
71.43	50	100
50	0	100
75	0	75
75	0	100
60	25	66.67
50	0	71.43
100	25	83.33
60	25	80
60	50	100
57.14	0	71.43
83.33	0	77.78
75	12.5	100
80	11.11	100
100	40	100
75	12.5	83.33
80	16.67	66.67
40	22.22	66.67
100	40	50
100	33.33	100
75	0	60
100	9.09	85.71
80	20	80
100	14.29	100
75	0	75
66.67	75	80
85.71	33.33	100
100	0	100
100	0	50
80	0	100
100	0	100
100	0	66.67
66.67	25	80
80	16.67	66.67
100	0	100
100	0	100
100	14.29	80
