# Supplementary material for: EHD1 promotes CP110 ubiquitination by centriolar satellite delivery of HERC2 to the mother centriole
Source: EMBO Rep. 2023 Apr 19;24(6):e56317. doi: 10.15252/embr.202256317 (PMC10240189; doi:10.15252/embr.202256317)
Supplement: Supplementary file 5 — Source Data for Figure 1 [file EMBR-24-e56317-s002.zip › Figure 1/1I/Image quantification 1I.xlsx]

## Sheet: Sheet1
	Mock			EHD1 siRNA
MG132	no	no	yes	no	no	yes
serum starvation (h)	0	4	4	0	4	4
Exp#1	10.222	1.556	15.444	14.444	9.778	3.778
Exp#2	11.333	1	13.111	14.777	11.666	14.333
Exp#3	10.889	0.444	12	9	11.889	6
