# Supplementary material for: EHD1 promotes CP110 ubiquitination by centriolar satellite delivery of HERC2 to the mother centriole
Source: EMBO Rep. 2023 Apr 19;24(6):e56317. doi: 10.15252/embr.202256317 (PMC10240189; doi:10.15252/embr.202256317)
Supplement: Supplementary file 5 — Source Data for Figure 1 [file EMBR-24-e56317-s002.zip › Figure 1/1K/Image quantification 1K.xlsx]

## Sheet: Sheet1
	Mock		EHD1 siRNA
MG132	no	yes	yes
Serum starvation	no	yes	yes
	100.593	150.424	70.911
	59.187	181.12	128.531
	101.135	209.678	162.955
	79.961	213.167	149.32
	48.96	218.835	68.998
	88.345	193.732	125.735
	94.599	242.047	89.407
