# Supplementary material for: EHD1 promotes CP110 ubiquitination by centriolar satellite delivery of HERC2 to the mother centriole
Source: EMBO Rep. 2023 Apr 19;24(6):e56317. doi: 10.15252/embr.202256317 (PMC10240189; doi:10.15252/embr.202256317)
Supplement: Supplementary file 5 — Source Data for Figure 1 [file EMBR-24-e56317-s002.zip › Figure 1/1B/Image quantification 1B.xlsx]

## Sheet: Sheet1
Time of treatment (h)	0hr	30 min	1 hr	4 hr	6 hr	24 hr
Exp #1	91.121	66.257	59.379	65.273	45.385	71.076
Exp #2	131.161	69.145	65.681	49.742	53.54	49.177
Exp #3	141.811	84.361	34.061	15.767	36.044	80.961
