# Supplementary material for: EHD1 promotes CP110 ubiquitination by centriolar satellite delivery of HERC2 to the mother centriole
Source: EMBO Rep. 2023 Apr 19;24(6):e56317. doi: 10.15252/embr.202256317 (PMC10240189; doi:10.15252/embr.202256317)
Supplement: Supplementary file 5 — Source Data for Figure 1 [file EMBR-24-e56317-s002.zip › Figure 1/1D/Image quantification 1D.xlsx]

## Sheet: Sheet1
MG132	no	yes
serum	yes	no
Exp #1	102.619	175.481
Exp #2	48.513	199.995
Exp #3	35.887	123.106
