# Supplementary material for: EHD1 promotes CP110 ubiquitination by centriolar satellite delivery of HERC2 to the mother centriole
Source: EMBO Rep. 2023 Apr 19;24(6):e56317. doi: 10.15252/embr.202256317 (PMC10240189; doi:10.15252/embr.202256317)
Supplement: Supplementary file 6 — Source Data for Figure 2 [file EMBR-24-e56317-s006.zip]

Archive with 80 entries (62 files):
- Figure 2/
- __MACOSX/._Figure 2
- Figure 2/.DS_Store
- __MACOSX/Figure 2/._.DS_Store
- Figure 2/2G/
- __MACOSX/Figure 2/._2G
- Figure 2/2I/
- __MACOSX/Figure 2/._2I
- Figure 2/2N/
- __MACOSX/Figure 2/._2N
- Figure 2/2O/
- __MACOSX/Figure 2/._2O
- Figure 2/2H/
- __MACOSX/Figure 2/._2H
- Figure 2/2A/
- __MACOSX/Figure 2/._2A
- Figure 2/2F/
- __MACOSX/Figure 2/._2F
- Figure 2/2C/
- __MACOSX/Figure 2/._2C
- Figure 2/2D/
- __MACOSX/Figure 2/._2D
- Figure 2/2M/
- __MACOSX/Figure 2/._2M
- Figure 2/2J/
- __MACOSX/Figure 2/._2J
- Figure 2/2Q/
- __MACOSX/Figure 2/._2Q
- Figure 2/2K/
- __MACOSX/Figure 2/._2K
- Figure 2/2L/
- __MACOSX/Figure 2/._2L
- Figure 2/2E/
- __MACOSX/Figure 2/._2E
- Figure 2/2B/
- __MACOSX/Figure 2/._2B
- Figure 2/2P/
- __MACOSX/Figure 2/._2P
- Figure 2/2G/Micr.image Mock inset.tif
- __MACOSX/Figure 2/2G/._Micr.image Mock inset.tif
- Figure 2/2I/Micr.image PCM1 siRNA CP110.tif
- __MACOSX/Figure 2/2I/._Micr.image PCM1 siRNA CP110.tif
- Figure 2/2N/Micr.image EHD1 siRNA.tif
- __MACOSX/Figure 2/2N/._Micr.image EHD1 siRNA.tif
- Figure 2/2O/Micr.image EHD1 siRNA inset.tif
- __MACOSX/Figure 2/2O/._Micr.image EHD1 siRNA inset.tif
- Figure 2/2H/Micr.image PCM1 siRNA acetylated tubulin.tif
- __MACOSX/Figure 2/2H/._Micr.image PCM1 siRNA acetylated tubulin.tif
- Figure 2/2A/Western CP110-Ub.tif
- __MACOSX/Figure 2/2A/._Western CP110-Ub.tif
- Figure 2/2A/Western CP110input.tif
- __MACOSX/Figure 2/2A/._Western CP110input.tif
- Figure 2/2A/Actin.tif
- __MACOSX/Figure 2/2A/._Actin.tif
- Figure 2/2A/Western PCM1.tif
- __MACOSX/Figure 2/2A/._Western PCM1.tif
- Figure 2/2F/Micr.image Mock.tif
- __MACOSX/Figure 2/2F/._Micr.image Mock.tif
- Figure 2/2C/Image quantification 2C.xlsx
- __MACOSX/Figure 2/2C/._Image quantification 2C.xlsx
- Figure 2/2D/Micr.image Mock acetylated tubulin.tif
- __MACOSX/Figure 2/2D/._Micr.image Mock acetylated tubulin.tif
- Figure 2/2M/Micr.image Mock inset.tif
- __MACOSX/Figure 2/2M/._Micr.image Mock inset.tif
- Figure 2/2J/Micr.image PCM1 siRNA merge.tif
- __MACOSX/Figure 2/2J/._Micr.image PCM1 siRNA merge.tif
- Figure 2/2Q/Image quantification 2Q.xlsx
- __MACOSX/Figure 2/2Q/._Image quantification 2Q.xlsx
- Figure 2/2K/Micr.image PCM1 siRNA inset.tif
- __MACOSX/Figure 2/2K/._Micr.image PCM1 siRNA inset.tif
- Figure 2/2L/Micr.image Mock.tif
- __MACOSX/Figure 2/2L/._Micr.image Mock.tif
- Figure 2/2E/.DS_Store
- __MACOSX/Figure 2/2E/._.DS_Store
- Figure 2/2E/Micr.image Mock CP110.tif
- __MACOSX/Figure 2/2E/._Micr.image Mock CP110.tif
- Figure 2/2B/Image quantification 1B.xlsx
- __MACOSX/Figure 2/2B/._Image quantification 1B.xlsx
- Figure 2/2P/Western EHD1 siRNA + Actin.tif
- __MACOSX/Figure 2/2P/._Western EHD1 siRNA + Actin.tif
