# Supplementary material for: EHD1 promotes CP110 ubiquitination by centriolar satellite delivery of HERC2 to the mother centriole
Source: EMBO Rep. 2023 Apr 19;24(6):e56317. doi: 10.15252/embr.202256317 (PMC10240189; doi:10.15252/embr.202256317)
Supplement: Supplementary file 6 — Source Data for Figure 2 [file EMBR-24-e56317-s006.zip › Figure 2/2C/Image quantification 2C.xlsx]

## Sheet: Sheet1
mock	PCM1 siRNA
100	0
100	33.33
83.33	50
100	20
75	25
100	0
100	0
66.67	0
85.71	0
83.33	20
80	25
66.67	0
85.71	14.29
83.33	14.29
70	66.67
100	0
90	25
71.43	28.57
	40
	0
	33.33
	20
	16.67
	0
	16.67
	20
	16.67
	16.67
