# Supplementary material for: EHD1 promotes CP110 ubiquitination by centriolar satellite delivery of HERC2 to the mother centriole
Source: EMBO Rep. 2023 Apr 19;24(6):e56317. doi: 10.15252/embr.202256317 (PMC10240189; doi:10.15252/embr.202256317)
Supplement: Supplementary file 6 — Source Data for Figure 2 [file EMBR-24-e56317-s006.zip › Figure 2/2Q/Image quantification 2Q.xlsx]

## Sheet: Sheet1
Mock		EHD1 siRNA
non-ciliated	ciliated	non-ciliated	ciliated
665.592	612.002	224.711	119.89
665.592	447.505	232.952	157.94
551.702	346.371	177.359	288.935
644.29	325.029	218.24	201.963
729.97	493.365	263.629	94.1128
345.702	469.079	101.843	118.558
484.189	365.512	72.0283	101.923
218.591	433.542	112.79	213.101
603.449	429.538	133.462	475.437
904.465	448.447	14.3208	112.71
674.649	588.306	61.4734	191.169
684.614	630.871	119.89	265.439
829.89	617.333	84.6187	338.442
423.299	455.587	148.605	312.041
717.691	617.843	164.649	131.619
971.626	549.859	175.834	334.755
528.988	626.243	130.478	320.004
546.876	524.082	170.066	230.439
580.185	322.397	133.23	592.424
540.166	283.326	217.928	204.589
441.386	403.217	136.054	262.256
441.386	603.41	211.61	356.608
459.353	379.992	169.715	261.162
526.754	670.412	146.37	191.368
651.464	275.834	225.619	517.611
564.22	541.505	160.061	273.832
358.882	363.039	291.68	255.746
317.729	294.385	161.122	389.519
370.378	325.5	158.769	187.324
435.896	631.262	184.818	330.598
432.634	127.462	284.149	384.149
891.284	425.142	109.534
665.042	564.962	197.607
562.178	696.541	209.687
585.714	844.165	109.925
554.765	245.661	113.181
344.051	326.872	153.199
456.257	695.01	106
475.596	672.693	118.558
465.201	577.321	101.923
873.947	511.763	131.738
467.316	700.426	106.352
428.636	400.505	213.453
628.318	527.496	330.048
581.438	468.138	171.75
470.531	393.013	206.982
656.96	465.711	140.172
613.726	441.856	348.837
620.628	478.142	177.127
683.049	634.677	409.92
493.484	564.452	220.673
712.904	710.391	423.889
745.776	687.949	164.809
264.928	633.105	290.659
233.263	642.759	481.245
193.41	363.748	381.596
328.908	339.463	173.673
315.767	811.804	242.917
357.748	359.591	314.514
303.216	404.589	372.301
339.151	633.457	203.176
374.926	348.725	258.57
385.402	292.071	125.34
180.071	348.526	234.914
342.207	428.636	249.036
321.734	383.559	171.909
329.617	426.123	319.964
461.236	406.154	355.428
384.891	393.444	303.999
663.239	295.724	111.258
404.191	374.655	265.909
279.282	458.571	213.141
336.797	317.889	327.615
382.737	360.685	325.851
498.583	385.521	188.073
453.824	361.435	201.685
721.337	326.912	238.09
427.496	317.418	497.091
611.293	272.891	174.343
529.458	304.821	278.579
571.791	477.599	225.181
676.499	409.409	334.324
492.112	511.253	299.802
414.395	387.915	177.359
663.981	746.956	241.305
679.244	877.825	270.809
372.301	463.589	325.772
650.37	550.409	185.328
330.678	499.643	372.692
585.833	587.047	242.956
584.812	499.405	378.341
501.487	697.953	249.898
477.009	482.85	530.712
598.742	660.136	226.322
723.572	539.463	482.969
491.601	397.561	224.399
596.972	528.988	265.2
677.553	628.478	188.464
345.503	472.885	223.106
585.363	611.021	326.441
435.306	491.25	506.784
349.036	503.37	331.149
625.613	455.938	585.754
947.308	472.964	224.399
434.875	416.437
647.075	558.962
554.765	346.093
651.112	540.285
540.365	612.552
497.21	746.094
495.599	530.599
508.117	516.828
499.683	591.794
548.759	718.632
729.181	556.018
771.434	615.218
478.03	538.051
514.985	566.925
569.59	459.472
530.281	514.355
547.114	593.524
526.674	481.046
687.438	540.875
712.586	424.121
612.625	445.032
526.674	643.62
474.105	611.412
375.908	517.73
691.953	485.362
589.798	487.557
430.241	597.681
531.892	380.575
564.922	319.38
507.175	696.621
627.927	475.829
471.831	495.288
668.377	500.346
535.266	596.859
693.445	608.077
655.979	471.791
724.865
383.009
610.471
328.125
484.699
429.929
