# Supplementary material for: EHD1 promotes CP110 ubiquitination by centriolar satellite delivery of HERC2 to the mother centriole
Source: EMBO Rep. 2023 Apr 19;24(6):e56317. doi: 10.15252/embr.202256317 (PMC10240189; doi:10.15252/embr.202256317)
Supplement: Supplementary file 6 — Source Data for Figure 2 [file EMBR-24-e56317-s006.zip › Figure 2/2B/Image quantification 1B.xlsx]

## Sheet: Sheet1
	mock		PCM1 siRNA
	mock	serum starvation
	mock	MG132 treatment
Exp#1	58.267	177.705	52.654
Exp#2	96.703	218.496	86.69
Exp#3	9.1294	215.541	14.742
