# Supplementary material for: EHD1 promotes CP110 ubiquitination by centriolar satellite delivery of HERC2 to the mother centriole
Source: EMBO Rep. 2023 Apr 19;24(6):e56317. doi: 10.15252/embr.202256317 (PMC10240189; doi:10.15252/embr.202256317)
Supplement: Supplementary file 7 — Source Data for Figure 3 [file EMBR-24-e56317-s009.zip]

Archive with 38 entries (33 files):
- Figure 3/
- __MACOSX/._Figure 3
- Figure 3/3B/
- __MACOSX/Figure 3/._3B
- Figure 3/3C/
- __MACOSX/Figure 3/._3C
- Figure 3/3D/
- __MACOSX/Figure 3/._3D
- Figure 3/.DS_Store
- __MACOSX/Figure 3/._.DS_Store
- Figure 3/3A/
- __MACOSX/Figure 3/._3A
- Figure 3/3B/Western CP110-Ub.tif
- __MACOSX/Figure 3/3B/._Western CP110-Ub.tif
- Figure 3/3B/Wetstern CP110 input.tif
- __MACOSX/Figure 3/3B/._Wetstern CP110 input.tif
- Figure 3/3C/Image quantification 3C.xlsx
- __MACOSX/Figure 3/3C/._Image quantification 3C.xlsx
- Figure 3/3D/Western IP between HERC2 and CP110- HERC2.tif
- __MACOSX/Figure 3/3D/._Western IP between HERC2 and CP110- HERC2.tif
- Figure 3/3D/Western IP between Cullin3 and CP110- CP110.tif
- __MACOSX/Figure 3/3D/._Western IP between Cullin3 and CP110- CP110.tif
- Figure 3/3D/Western IP between HERC2 and CP110- CP110.tif
- __MACOSX/Figure 3/3D/._Western IP between HERC2 and CP110- CP110.tif
- Figure 3/3D/Western IP between Cullin3 and CP110- Cullin3.tif
- __MACOSX/Figure 3/3D/._Western IP between Cullin3 and CP110- Cullin3.tif
- Figure 3/3D/Western IP between MIB1 and CP110- MIB1.tif
- __MACOSX/Figure 3/3D/._Western IP between MIB1 and CP110- MIB1.tif
- Figure 3/3D/Western IP between MIB1 and CP110- CP110.tif
- __MACOSX/Figure 3/3D/._Western IP between MIB1 and CP110- CP110.tif
- Figure 3/3A/Western MIB1 siRNA actin.tif
- __MACOSX/Figure 3/3A/._Western MIB1 siRNA actin.tif
- Figure 3/3A/Western Herc2 siRNA + Actin.tif
- __MACOSX/Figure 3/3A/._Western Herc2 siRNA + Actin.tif
- Figure 3/3A/Western Cullin3 siRNA +Actin.tif
- __MACOSX/Figure 3/3A/._Western Cullin3 siRNA +Actin.tif
- Figure 3/3A/Western MIB1 siRNA MIB1.tif
- __MACOSX/Figure 3/3A/._Western MIB1 siRNA MIB1.tif
