# Supplementary material for: EHD1 promotes CP110 ubiquitination by centriolar satellite delivery of HERC2 to the mother centriole
Source: EMBO Rep. 2023 Apr 19;24(6):e56317. doi: 10.15252/embr.202256317 (PMC10240189; doi:10.15252/embr.202256317)
Supplement: Supplementary file 7 — Source Data for Figure 3 [file EMBR-24-e56317-s009.zip › Figure 3/3C/Image quantification 3C.xlsx]

## Sheet: Sheet1
	Mock		Cullin3 siRNA	HERC2 siRNA	MIB1 siRNA
Serum starvation	no	yes	yes	yes	yes
MG132	no	yes	yes	yes	yes
Exp#1	93.557	130.916	128.317	88.755	87.621
Exp#2	133.217	173.574	140.273	110.542	92.656
Exp#3	70.374	135.302	127.396	61.339	43.795
