# Supplementary material for: EHD1 promotes CP110 ubiquitination by centriolar satellite delivery of HERC2 to the mother centriole
Source: EMBO Rep. 2023 Apr 19;24(6):e56317. doi: 10.15252/embr.202256317 (PMC10240189; doi:10.15252/embr.202256317)
Supplement: Supplementary file 8 — Source Data for Figure 4 [file EMBR-24-e56317-s008.zip]

Archive with 66 entries (50 files):
- Figure 4/
- __MACOSX/._Figure 4
- Figure 4/.DS_Store
- __MACOSX/Figure 4/._.DS_Store
- Figure 4/4E/
- __MACOSX/Figure 4/._4E
- Figure 4/4B/
- __MACOSX/Figure 4/._4B
- Figure 4/4K/
- __MACOSX/Figure 4/._4K
- Figure 4/4L/
- __MACOSX/Figure 4/._4L
- Figure 4/4M/
- __MACOSX/Figure 4/._4M
- Figure 4/4J/
- __MACOSX/Figure 4/._4J
- Figure 4/4C/
- __MACOSX/Figure 4/._4C
- Figure 4/4D/
- __MACOSX/Figure 4/._4D
- Figure 4/4A/
- __MACOSX/Figure 4/._4A
- Figure 4/4F/
- __MACOSX/Figure 4/._4F
- Figure 4/4O/
- __MACOSX/Figure 4/._4O
- Figure 4/4H/
- __MACOSX/Figure 4/._4H
- Figure 4/4I/
- __MACOSX/Figure 4/._4I
- Figure 4/4N/
- __MACOSX/Figure 4/._4N
- Figure 4/4G/
- __MACOSX/Figure 4/._4G
- Figure 4/4E/Micr.image MIB1 siRNA.tif
- __MACOSX/Figure 4/4E/._Micr.image MIB1 siRNA.tif
- Figure 4/4B/Micr.image Mock.tif
- __MACOSX/Figure 4/4B/._Micr.image Mock.tif
- Figure 4/4K/Micr.image HERC2+MIB1 siRNA.tif
- __MACOSX/Figure 4/4K/._Micr.image HERC2+MIB1 siRNA.tif
- Figure 4/4L/Micr.image HERC2 + MIB1 siRNA -acetylated tubulin.tif
- __MACOSX/Figure 4/4L/._Micr.image HERC2 + MIB1 siRNA -acetylated tubulin.tif
- Figure 4/4M/Micr.image HERC2+MIB1 siRNA-CP110.tif
- __MACOSX/Figure 4/4M/._Micr.image HERC2+MIB1 siRNA-CP110.tif
- Figure 4/4J/Micr.image HERC2 siRNA-CP110.tif
- __MACOSX/Figure 4/4J/._Micr.image HERC2 siRNA-CP110.tif
- Figure 4/4C/Micr.image Mock-acetylated tubulin.tif
- __MACOSX/Figure 4/4C/._Micr.image Mock-acetylated tubulin.tif
- Figure 4/4D/Micr.image Mock-CP110.tif
- __MACOSX/Figure 4/4D/._Micr.image Mock-CP110.tif
- Figure 4/4A/Western actin.tif
- __MACOSX/Figure 4/4A/._Western actin.tif
- Figure 4/4A/Western HERC2+MIB1.tif
- __MACOSX/Figure 4/4A/._Western HERC2+MIB1.tif
- Figure 4/4F/Micr.image MIB1 siRNA-acetylated tubulin.tif
- __MACOSX/Figure 4/4F/._Micr.image MIB1 siRNA-acetylated tubulin.tif
- Figure 4/4O/Image quantification 4O.xlsx
- __MACOSX/Figure 4/4O/._Image quantification 4O.xlsx
- Figure 4/4H/Micr.image HERC2 siRNA.tif
- __MACOSX/Figure 4/4H/._Micr.image HERC2 siRNA.tif
- Figure 4/4I/Micr.image HERC2 siRNA-acetylated tubulin.tif
- __MACOSX/Figure 4/4I/._Micr.image HERC2 siRNA-acetylated tubulin.tif
- Figure 4/4N/Image quantification 4N.xlsx
- __MACOSX/Figure 4/4N/._Image quantification 4N.xlsx
- Figure 4/4G/Micr.image MIB1 siRNA-CP110.tif
- __MACOSX/Figure 4/4G/._Micr.image MIB1 siRNA-CP110.tif
