# Supplementary material for: EHD1 promotes CP110 ubiquitination by centriolar satellite delivery of HERC2 to the mother centriole
Source: EMBO Rep. 2023 Apr 19;24(6):e56317. doi: 10.15252/embr.202256317 (PMC10240189; doi:10.15252/embr.202256317)
Supplement: Supplementary file 8 — Source Data for Figure 4 [file EMBR-24-e56317-s008.zip › Figure 4/4N/Image quantification 4N.xlsx]

## Sheet: Sheet1
Mock	MIB1 siRNA	HERC2 siRNA	HERC2+MIB1 siRNA
44.44	70	0	0
50	55.6	20	0
60	88.9	16.7	16.67
40	42.9	0	0
57.14	50	0	0
33.33	87.5	0	0
42.9	36.84	0	0
40	55	0	33.33
28.6	46.67	0	16.67
42.9	95.24	16.67	22.22
42.9	76.19	27.27	6.67
50	80	7.7	10
40	81.82	8.33	16.67
45.45	90	20	10
44.44	86.67	22.22	12.5
