# Supplementary material for: EHD1 promotes CP110 ubiquitination by centriolar satellite delivery of HERC2 to the mother centriole
Source: EMBO Rep. 2023 Apr 19;24(6):e56317. doi: 10.15252/embr.202256317 (PMC10240189; doi:10.15252/embr.202256317)
Supplement: Supplementary file 9 — Source Data for Figure 5 [file EMBR-24-e56317-s011.zip]

Archive with 38 entries (29 files):
- Figure 5/
- __MACOSX/._Figure 5
- Figure 5/5G/
- __MACOSX/Figure 5/._5G
- Figure 5/5A/
- __MACOSX/Figure 5/._5A
- Figure 5/5F/
- __MACOSX/Figure 5/._5F
- Figure 5/5H/
- __MACOSX/Figure 5/._5H
- Figure 5/.DS_Store
- __MACOSX/Figure 5/._.DS_Store
- Figure 5/5C/
- __MACOSX/Figure 5/._5C
- Figure 5/5D/
- __MACOSX/Figure 5/._5D
- Figure 5/5E/
- __MACOSX/Figure 5/._5E
- Figure 5/5B/
- __MACOSX/Figure 5/._5B
- Figure 5/5G/Micr.image Mock.tif
- __MACOSX/Figure 5/5G/._Micr.image Mock.tif
- Figure 5/5A/Western CP110.tif
- __MACOSX/Figure 5/5A/._Western CP110.tif
- Figure 5/5A/Western Herc2.tif
- __MACOSX/Figure 5/5A/._Western Herc2.tif
- Figure 5/5F/Image quantification 5F.xlsx
- __MACOSX/Figure 5/5F/._Image quantification 5F.xlsx
- Figure 5/5H/Micr.image EHD1 siRNA.tif
- __MACOSX/Figure 5/5H/._Micr.image EHD1 siRNA.tif
- Figure 5/5C/Micr.image PCM1+HERC2.tif
- __MACOSX/Figure 5/5C/._Micr.image PCM1+HERC2.tif
- Figure 5/5D/Micr.image PCM1+HERC2 inset.tif
- __MACOSX/Figure 5/5D/._Micr.image PCM1+HERC2 inset.tif
- Figure 5/5E/Image quantification 5E.xlsx
- __MACOSX/Figure 5/5E/._Image quantification 5E.xlsx
- Figure 5/5B/Western EHD1+Actin.tif
- __MACOSX/Figure 5/5B/._Western EHD1+Actin.tif
