# Supplementary material for: EHD1 promotes CP110 ubiquitination by centriolar satellite delivery of HERC2 to the mother centriole
Source: EMBO Rep. 2023 Apr 19;24(6):e56317. doi: 10.15252/embr.202256317 (PMC10240189; doi:10.15252/embr.202256317)
Supplement: Supplementary file 9 — Source Data for Figure 5 [file EMBR-24-e56317-s011.zip › Figure 5/5F/Image quantification 5F.xlsx]

## Sheet: Sheet1
Mock	EHD1 siRNA
75.73	17.2
83.84	43.85
52.36	19.66
61.14	19.45
57.04	35.2
79.87	12.1
74.59	44.43
76.96	31.45
62.36	23.05
81.95	54.71
86.65	22.12
56.76	19.59
81.76	33.01
74.93	36.17
71.7	39.12
81.5	28.03
70.45	18.93
86.06	64.7
83.9	63.47
84	68.65
173.43	59.08
70.6	74.24
68.32	74.79
84.44	40.92
97.65	71.64
126.53	87.62
82.03	85.39
86.8	60.05
108.35	46.05
97.44	87.56
103.63	37.42
100.24	57.07
91.71	67.31
103.63	68.93
92.16	36.42
97.24	52.26
85.91	54.28
86.91	49.15
91.53	71.41
67.92	76.71
87.77	41.97
65.78	69.38
88.71	50.69
111.66	75
77.2	56.28
178.48	53.62
51.48	42.51
61.74	77.7
114.57	70.93
67.79	69.2
78.85	65.14
109.61	55.07
56.8	40.18
76.89	36.02
78.78	42.49
89.47	42.7
65.65	14.18
72.16	74.48
112.4	42.25
69.98	45.36
60.39	25.88
58.66	60.56
62.16	51.91
91.34	26.64
95.05	40.06
70.26	49.06
83.06	27.46
106.37	27.11
74.64	31.33
51.07	39.72
88.24	30.55
98.21	32.97
81.6	50.16
76.33	41.12
77.96	21.76
77.25	30.71
161.51	28.74
87.44	27.51
77.65	45.1
56.68	40.31
70.41	46.19
66.22	50.09
78.27	33.23
64.28	42.94
66.91	45.25
116.37	52.58
52.49	41.79
60.05	42.99
	59.49
	65
	38.22
	58.75
	53.22
	48.37
	39.21
	32.02
	47.79
	43.61
	21.11
	39.29
	32.01
	40.06
	25.96
	41.14
	40.06
	32.92
	44.2
	47.29
	48.69
	45.4
	49.06
