# Supplementary material for: EHD1 promotes CP110 ubiquitination by centriolar satellite delivery of HERC2 to the mother centriole
Source: EMBO Rep. 2023 Apr 19;24(6):e56317. doi: 10.15252/embr.202256317 (PMC10240189; doi:10.15252/embr.202256317)
Supplement: Supplementary file 9 — Source Data for Figure 5 [file EMBR-24-e56317-s011.zip › Figure 5/5E/Image quantification 5E.xlsx]

## Sheet: Sheet1
0 h	10 min.	2 h	4 h
32.67	82.237	91.925	73.338
18.72	80.3	92.112	124.588
18.85	71.425	83.237	128.75
23.78	106.138	117.8	122.138
18.66	58.65	75.737	71.987
25.16	75.438	88.7	122.875
22.09	81.9	75.375	120.025
38.09	68.95	49.737	89.725
25.33	89.888	65.963	126.925
33.66	108.475	81.412	86.35
30.43	70.65	89.037	62.275
44.53	65.388	59.425	135.438
21.84	84.612	63.95	104.075
19.62	85.638	42.763	113.425
50.3	73.75	49.712	87.088
24.05	70.662	85.975	95.112
36.74	69.975	77.125	67.925
49.11	81.85	116.737	94.513
30.39	85.562	65.25	58.35
35.72	52.49	73.388	59.325
8.857	73.01	51.288	50.35
9.714	60.97	67.463	51.013
16.857	90.2	90.775	57.875
6.524	65.78	61.337	62.188
9.238	63.23	66.025	68.35
25.905	81	66.35	53.737
10.048	77.91	63.038	57.95
12.476	87.04	163.65	44.325
10.286	89.45	54.462	35.487
9.667	76.48	50.3	63.975
10.286	67.7	68.8	37.6
7.19	60.23	55.388	59.862
17.476	86.4	56.737	54.237
11.667	36.69	54.837	76.875
8.048	69	70.075	67.87
17.952	53.97	76.6	57.88
14.381	56.97	37.475	85.54
7	54.66	91.388	57.54
20.16	80.35	76.575	89.76
19.88	76.32	80.013	131.8
19.18	74.92	55.087	108.19
28.8	76.55	74.55	66.76
19.17	100.98	48.112	60.91
28.3	44.62	59.337	89.7
33.78	76.4	31.675	141.95
45.96	76.22	56.975	64.46
23.78	74.6	101.312	74.9
29.97	112.3	70.938	34.81
31.71	80.68	68.575	64.27
22.64	89.8	93.45	85.18
46.91	93.58	54.938	104.13
17.29	87.62	47.16	168.12
28.08	74.38	80.52	89.92
33.52	40.16	71.68	55.53
25.88	62.96	61.32	62.55
27.63	69.97	82.1	72.72
14.06	78.51	77.27	53.83
28.77	49.32	51.83	75.69
26.2	57.99	58.13	65.99
22.09	71.65	65.03	87.18
28	67.61	76.45	52.5
24.39	49.34	64.12	103.21
24.76	48.69	52.52	65.2
34.55	57.61	57.49	83.95
35.7	61.31	77.73	54.96
23.81	37.98	59.89	54.15
30.07	51.03	64.2	78.43
34.24	84.52	54.95	74.55
32.2	38.51	59.62	81.34
23.83	72.18	63.2	56.35
	79.08	66.96	46.16
	32.78	48.45	49.49
	38.13	122.86
	33.87	72.02
	77.04	97.37
	64.15	71.45
	40.89	62.32
	42.59	71.5
	47.67	54.37
	56.27	67.35
	50.88	61.36
	45.53	57.88
	53.12	75.87
	34.91	53.03
	46.45	70.33
	81.64	110.2
	37.55	61.09
	60.79
	70.72
	50.09
	44.8
	59.48
	57.07
	50.48
	44.94
	51.52
	36.22
	37.45
	33.15
	47.96
	33.99
	36.55
	24.53
	27.91
	64.96
	31.86
	33.75
	22.163
