# Supplementary material for: EHD1 promotes CP110 ubiquitination by centriolar satellite delivery of HERC2 to the mother centriole
Source: EMBO Rep. 2023 Apr 19;24(6):e56317. doi: 10.15252/embr.202256317 (PMC10240189; doi:10.15252/embr.202256317)
Supplement: Supplementary file 10 — Source Data for Figure 6 [file EMBR-24-e56317-s004.zip]

Archive with 32 entries (24 files):
- Figure 6/
- __MACOSX/._Figure 6
- Figure 6/6F/
- __MACOSX/Figure 6/._6F
- Figure 6/6A/
- __MACOSX/Figure 6/._6A
- Figure 6/6G/
- __MACOSX/Figure 6/._6G
- Figure 6/.DS_Store
- __MACOSX/Figure 6/._.DS_Store
- Figure 6/6B/
- __MACOSX/Figure 6/._6B
- Figure 6/6E/
- __MACOSX/Figure 6/._6E
- Figure 6/6D/
- __MACOSX/Figure 6/._6D
- Figure 6/6C/
- __MACOSX/Figure 6/._6C
- Figure 6/6F/Image quantification 6F.xlsx
- __MACOSX/Figure 6/6F/._Image quantification 6F.xlsx
- Figure 6/6A/Micr.image Mock.tif
- __MACOSX/Figure 6/6A/._Micr.image Mock.tif
- Figure 6/6G/Image quantification 6G.xlsx
- __MACOSX/Figure 6/6G/._Image quantification 6G.xlsx
- Figure 6/6B/Micr.image CP110 siRNA.tif
- __MACOSX/Figure 6/6B/._Micr.image CP110 siRNA.tif
- Figure 6/6E/Western HERC2+CP110+Actin.tif
- __MACOSX/Figure 6/6E/._Western HERC2+CP110+Actin.tif
- Figure 6/6D/Micr.image HERC2+CP110 siRNA.tif
- __MACOSX/Figure 6/6D/._Micr.image HERC2+CP110 siRNA.tif
- Figure 6/6C/Micr.image HERC2 siRNA.tif
- __MACOSX/Figure 6/6C/._Micr.image HERC2 siRNA.tif
