# Supplementary material for: EHD1 promotes CP110 ubiquitination by centriolar satellite delivery of HERC2 to the mother centriole
Source: EMBO Rep. 2023 Apr 19;24(6):e56317. doi: 10.15252/embr.202256317 (PMC10240189; doi:10.15252/embr.202256317)
Supplement: Supplementary file 10 — Source Data for Figure 6 [file EMBR-24-e56317-s004.zip › Figure 6/6F/Image quantification 6F.xlsx]

## Sheet: Sheet1
Mock	HERC2 siRNA	CP110 siRNA	HERC2+CP110 siRNA
35.71	12.5	92.3	100
44.44	16.67	100	93.75
56.25	9.1	100	93.75
72.73	25	100	100
50	22.22	90.9	100
56.25	30.77	100	100
61.54	20	100	94.12
41.67	33.33	100	100
53.85	11.11	100	100
40	23.08	100	100
43.75	9.1	100	100
41.18	0	92.31	100
31.25	11.11	100	100
57.14	11.11	100	100
57.14	11.11	100	94.44
46.15	22.22	100	91.67
50	33.33	100	100
38.89	11.11	100	91.67
47.06	27.27	100	100
42.86	11.43	95.83	100
37.5	19.44	95.12	100
38.46	22.5	100	100
44.44	14.81	100	90.91
