# Supplementary material for: EHD1 promotes CP110 ubiquitination by centriolar satellite delivery of HERC2 to the mother centriole
Source: EMBO Rep. 2023 Apr 19;24(6):e56317. doi: 10.15252/embr.202256317 (PMC10240189; doi:10.15252/embr.202256317)
Supplement: Supplementary file 10 — Source Data for Figure 6 [file EMBR-24-e56317-s004.zip › Figure 6/6G/Image quantification 6G.xlsx]

## Sheet: Sheet1
Mock	HERC2 siRNA	CP110 siRNA	HERC2+CP110 siRNA
3.389	2.986	5.859	4.659
3.511	3.28	8.02	3.648
3.27	3.906	3.461	4.332
2.245	4.746	4.784	3.398
3.5	5.649	4.525	3.635
5.779	4.479	6.258	6.659
4.996	5.329	4.327	4.789
2.45	3.197	5.872	3.856
6.042	4.924	5.804	3.079
4.164	5.815	4.435	3.478
2.377	3.613	5.876	6.236
4.189	5.574	4.808	4.902
4.013	5.032	4.007	3.974
3.414	4.345	3.381	3.428
5.197	2.614	2.949	3.633
4.622	5.199	6.249	3.827
4.192	5.56	4.879	4.691
3.367	6.852	4.35	3.699
4.321	1.941	4.13	4.205
2.706	2.296	4.414	3.846
4.985	3.766	6.268	3.497
3.59	3.259	4.443	3.733
3.198	5.002	4.853	4.371
5.056	5.654	4.593	3.278
2.631	3.842	4.828	4.444
3.179	4.188	6.813	3.281
4.09	4.799	4.178	3.566
3.789	2.178	4.27	3.813
4.329	5.556	4.656	5.839
4.479	2.126	4.443	5.064
3.656	2.476	5.873	5.826
4.918	4.583	3.9	4.658
3.746	4.181	3.063	4.175
2.94	2.669	4.391	3.878
5.109	1.453	3.541	5.575
5.467	5.268	2.551	3.504
2.196	1.865	4.238	5.111
3.215	2.288	2.251	3.257
8.124	3.766	1.979	3.289
3.28	3.255	2.928	4.107
1.993	2.407	4.922	4.561
3.172	5.002	4.031	5.711
3.313	5.12	4.679	5.374
3.49	4.029	5.615	3.081
3.632	3.917	6.4	5.606
3.399	3.334	4.939	3.825
3.27	2.333	4.372	3.292
2.78	4.811	5.727	4.013
6.954	3.61	5.875	3.615
2.436	6.513	5.349	4.635
4.161	4.612	4.97	5.975
8.168	6.535	5.827	4.753
4.065	5.375	5.841	4.065
3.317	5.32	3.028	5.231
3.791	3.639	6.242	8.271
3.081	2.97	4.473	3.898
4.845	4.865	3.731	4.45
4.477	4.062	4.517	3.761
3.59	6.956	4.295	4.295
4.819	4.224	4.814	4.2
2.153	4.549	6.156	5.299
2.597	1.783	4.563	3.792
5.64	4.142	4.675	3.582
3.72	3.465	4.564	4.08
3.507	2.432	4.86	5.755
1.882	3.044	2.869	5.23
3.351	3.39	4.884	4.133
3.214	3.459	4.941	5.801
4.502	2.605	5.356	3.576
2.11	6.488	5.793	5.44
3.517	4.276	6.821	6.761
4.181	3.469	5.816	4.841
2.914	4.13	3.581	4.016
3.867	4.291	3.652	5.858
3.09	2.805	3.843	3.9
1.623	6.047	5.323	5.413
4.083	4.706	5.53	5.16
2.881	3.189	4.758	3.615
3.055	2.94	3.867	4.188
4.343	3.327	4.188	4.262
2.743	5.164	4.391	5.793
4.034	3.455	2.971	3.574
4.656	4.071	4.202	5.083
1.851	3.638	4.202	3.642
3.536	3.465	5.708	4.449
3.652	3.012	3.793	4.49
4.713	2.616	4.64	4.172
4.424	3.385	3.989	3.794
4.355	6.078	4.334	3.872
3.419	4.666	3.956	5.526
2.997	5.231	4.469	5.381
4.416		3.991	3.871
2.691		3.837	4.799
6.699		5.352	4.536
5.758		5.12	6.207
2.791		4.729	5.586
4.577		5.561	4.697
4.042		7.963	4.658
4.439		2.625	6.623
3.321		5.937	4.444
3.233		5.323	5.492
3.841		2.937	4.755
3.569		5.362	3.772
3.718		5.681	5.449
4.517		6.097	3.814
4.62		3.476	9.405
4.288		4.253	7.646
3.22		3.513	3.638
3.768		4.67	5.369
1.868		3.935	3.838
4.037		5.998	4.274
5.355		4.609	4.03
4.83		4.228	3.597
5.434		5.541	4.341
5.49		3.73	5.316
5.018		5.793	4.175
4.758		5.053	4.759
3.171		3.822	5.031
5.149		6.076	4.287
5.289		5.166	5.011
4.811		5.528	4.773
3.258		5.213	4.697
5.324		4.09	4.838
3.834		3.803	3.966
4.143		3.776	3.941
4.363		3.453	7.275
4.878		6.067	3.369
5.309		5.165	4.315
4.009		6.9	3.55
4.439		7.345	4.779
3.871		2.929	4.872
3.291		4.32	4.162
4.479		4.815	6.765
4.761		4.065	4.637
3.485		4.092	4.315
4.342		4.222	5.024
2.664		2.454	3.948
3.551		3.114	3.32
3.042		6.079	3.432
3.204		3.927	4.648
5.658		2.67	3.298
3.575		2.769	5.43
3.617		3.333	3.632
2.817		4.437	5.366
7.208		3.488	5.447
4.256		4.171	4.505
		3.993	6.109
		2.989	3.512
		4.514	4.46
		4.874	3.894
		4.129	4.359
		3.594	5.965
		5.706	5.791
		4.368	4.164
		4.604	5.906
		5.849	3.826
		4.1	5.116
		5.129	6.922
		3.28	2.379
		4.903	3.493
		3.513	4.863
		6.141	3.406
		6.3	5.953
		4.708	4.961
		5.798	4.165
		5.77	4.184
		5.165	3.796
		4.013	4.875
		4.608	3.81
		4.439	3.423
		5.075	5.142
		5.536	4.18
		5.098	4.901
		4.254	5.92
		6.32	5.453
		5.41	4.803
		5.55	4.263
		4.287	4.458
		3.922	3.96
		5.253	5.129
		4.659	4.205
		3.7	3.175
		5.357	4.162
		3.914	4.484
		5.548	3.322
		5.147	4.527
		5.21	4.735
		4.857	5.363
		4.838	4.979
		4.479	3.076
		4.697	3.894
		5.449	3.686
		5.184	4.402
		7.048	3.302
		3.81	4.794
		4.18	4.009
		3.478	5.059
		5.507	2.851
		5.411	3.432
		4.624	5.319
		4.147	4.973
		4.996	3.362
		4.6	4.374
		4.865	5.042
		4.568	4.453
		3.351	4.218
		5.257	4.122
		4.344	4.435
		4.582	3.644
		4.209	4.123
		3.67	6.271
		3.666	5.716
		5.132	4.394
		5.866	4.569
		3.6	5.577
		3.132	3.234
		3.992	4.437
		3.675	4.508
		3.51	4.401
		4.877	5.055
		3.513	3.567
		4.845	3.601
		6.187	3.364
		5.229	4.642
		5.469	3.076
		4.705	3.875
		4.952	3.852
		3.543	3.872
		3.791	5.241
		5.32	3.434
		5.606	4.18
		4.291	4.029
		5.272	3.963
		5.982	6.292
		4.022	5.242
		5.197	4.005
		4.562	4.042
		4.368	5.47
		7.287	6.367
		6.819	4.277
		4.705	4.155
		4.277	6.821
		5.27	4.5
		4.031	3.695
		5.479	5.172
		4.412	4.867
		5.606	5.028
		5.082	3.059
		4.189	3.932
		5.604	4.086
		3.687	3.419
		3.708	4.664
		4.521	5.288
		5.05	4.896
		5.019	3.492
		3.978	5.31
		4.272	4.684
		5.39	4.392
		4.856	3.926
		4.421	3.464
		4.025	3.935
		4.976	6.125
		9.001	4.798
		7.194	4.836
		5.494	3.285
		3.587	5.229
		5.05	5.555
		3.898	4.486
		3.419	6.316
		5.724	4.629
		5.379	4.137
		3.139	4.526
		3.77	4.579
		4.609	5.723
		3.898	5.054
		5.137	4.461
		4.972
		3.676
		5.322
		3.992
		5.237
